# Supplementary material for: Molecular Characterization of Clinical Linezolid-Resistant Staphylococcus epidermidis in a Tertiary Care Hospital
Source: Microorganisms. 2023 Jul 14;11(7):1805. doi: 10.3390/microorganisms11071805 (PMC10383320; doi:10.3390/microorganisms11071805)
Supplement: Supplementary file 1 [file microorganisms-11-01805-s001.zip]

Archive with 3 entries (2 files):
- microorganisms-2474640-supplementary/
- microorganisms-2474640-supplementary/supplementary table S1 and figure S1.pdf
- microorganisms-2474640-supplementary/supplementary table S2.xlsx
