# Supplementary material for: Molecular Characterization of Clinical Linezolid-Resistant Staphylococcus epidermidis in a Tertiary Care Hospital
Source: Microorganisms. 2023 Jul 14;11(7):1805. doi: 10.3390/microorganisms11071805 (PMC10383320; doi:10.3390/microorganisms11071805)
Supplement: Supplementary file 1 [file microorganisms-11-01805-s001.zip › microorganisms-2474640-supplementary/supplementary table S2.xlsx]

## Sheet: Legend
Supplemental Table: List of 175 S. epidermidis isolates used for comparision. Each column provides the localisation (absolute position in the genome) in comparison to the reference genome sequence of S. epidermidis ATCC12228 strain (NC_004461.1) of the detected core genome single nucleotide polymorphisms (SNPs) among the ST2 isolates.

## Sheet: Supplemental Table
Sample ID	NCBI Bioproject #	Reference	Collection Date	Country of Isolation	4172	4285	4463	4694	7166	7177	7387	7811	7936	8829	14152	15019	17587	18915	19101	20019	20025	20574	20604	20625	20682	21128	21185	21191	21330	21401	21404	21470	21515	21602	21632	21659	21713	21812	21815	21959	21992	23168	25337	25974	26041	26234	26303	27312	27375
ST20181126	PRJEB36725	Côrtes, M. F. et al. The Journal of antimicrobial chemotherapy (2022)	not collected	France	G	G	C	A	T	A	T	G	A	C	G	G	A	T	T	C	C	G	T	A	T	A	G	T	C	A	T	C	A	C	G	A	C	A	T	T	T	C	C	C	G	C	A	A	G
ST20162156	PRJEB36725	Côrtes, M. F. et al. The Journal of antimicrobial chemotherapy (2022)	16.12.2016	France	G	G	C	A	T	A	T	G	A	C	G	G	A	T	T	C	C	G	T	A	T	A	G	T	C	A	T	C	A	C	G	A	C	A	T	T	T	C	C	C	G	C	A	A	G
ST20150138	PRJEB36725	Côrtes, M. F. et al. The Journal of antimicrobial chemotherapy (2022)	15.01.2015	France	G	G	C	A	T	A	T	G	A	C	G	G	A	T	T	C	C	G	T	A	T	A	G	T	C	A	T	C	A	C	G	A	C	A	T	T	T	C	C	C	G	C	A	A	G
ST20160133	PRJEB36725	Côrtes, M. F. et al. The Journal of antimicrobial chemotherapy (2022)	11.08.2015	France	G	G	C	A	T	A	T	G	A	C	G	G	A	T	T	C	C	G	T	A	T	A	G	T	C	A	T	C	A	C	G	A	C	A	T	T	T	C	C	C	G	C	A	A	G
ST20160131	PRJEB36725	Côrtes, M. F. et al. The Journal of antimicrobial chemotherapy (2022)	08.12.2015	France	A	G	C	C	T	G	T	G	G	C	G	G	A	C	T	C	C	G	T	A	T	A	G	T	C	A	T	C	A	C	G	A	C	A	T	T	T	C	C	C	G	C	G	A	G
ST20160200	PRJEB36725	Côrtes, M. F. et al. The Journal of antimicrobial chemotherapy (2022)	21.01.2016	France	G	G	C	A	T	A	T	G	A	C	G	G	A	T	T	C	C	G	T	A	T	A	G	T	C	A	T	C	A	C	G	A	C	A	T	T	T	C	C	C	G	C	A	A	G
S epi 2I9	PRJEB22222	Dortet, L. et al. The Journal of antimicrobial chemotherapy (2018)	05.11.2013	France	G	G	C	A	A	G	T	G	G	C	G	G	A	T	T	C	C	G	T	A	T	A	G	T	C	A	T	C	A	C	G	A	C	A	T	T	T	C	C	A	G	C	G	A	G
S epi 2D5	PRJEB22222	Dortet, L. et al. The Journal of antimicrobial chemotherapy (2018)	25.11.2012	France	G	G	C	A	A	G	T	G	G	C	G	G	A	T	T	C	C	G	T	A	T	A	G	T	C	A	T	C	A	C	G	A	C	A	T	T	T	C	C	C	G	C	G	A	G
S epi 2G9	PRJEB22222	Dortet, L. et al. The Journal of antimicrobial chemotherapy (2018)	04.05.2013	France	G	G	C	A	A	G	T	G	G	C	G	G	A	T	T	C	C	G	T	A	T	A	G	T	C	A	T	C	A	C	G	A	C	A	T	T	T	C	C	C	G	C	G	A	G
S epi 2H9	PRJEB22222	Dortet, L. et al. The Journal of antimicrobial chemotherapy (2018)	16.03.2013	France	G	G	C	A	A	G	T	G	G	C	G	G	A	T	T	C	C	G	T	A	T	A	G	T	C	A	T	C	A	C	G	A	C	A	T	T	T	C	C	A	G	C	G	A	G
S epi 1H8	PRJEB22222	Dortet, L. et al. The Journal of antimicrobial chemotherapy (2018)	08.03.2012	France	G	G	C	A	A	G	T	G	G	C	G	G	A	T	T	C	C	G	T	A	T	A	G	T	C	A	T	C	A	C	G	A	C	A	T	T	T	C	C	C	G	C	G	A	G
S epi 1B2	PRJEB22222	Dortet, L. et al. The Journal of antimicrobial chemotherapy (2018)	06.12.2010	France	G	G	C	A	A	G	T	G	G	C	G	G	A	T	T	C	C	G	T	A	T	A	G	T	C	A	T	C	A	C	G	A	C	A	T	T	T	C	C	C	G	C	G	A	G
S epi 1H6	PRJEB22222	Dortet, L. et al. The Journal of antimicrobial chemotherapy (2018)	13.02.2012	France	G	G	C	A	A	G	T	G	G	C	G	G	A	T	T	C	C	G	T	A	T	A	G	T	C	A	T	C	A	C	G	A	C	A	T	T	T	C	C	C	G	C	G	A	G
S epi 2E6	PRJEB22222	Dortet, L. et al. The Journal of antimicrobial chemotherapy (2018)	02.01.2013	France	G	G	C	A	A	G	T	G	G	C	G	G	A	T	T	C	C	G	T	A	T	A	G	T	C	A	T	C	A	C	G	A	C	A	T	T	T	C	C	C	G	C	G	A	G
S epi 2C10	PRJEB22222	Dortet, L. et al. The Journal of antimicrobial chemotherapy (2018)	22.10.2012	France	G	G	C	A	A	G	T	G	G	C	G	G	A	T	T	C	C	G	T	A	T	A	G	T	C	A	T	C	A	C	G	A	C	A	T	T	T	C	C	C	G	C	G	A	G
S epi 2A9	PRJEB22222	Dortet, L. et al. The Journal of antimicrobial chemotherapy (2018)	13.08.2012	France	G	G	C	A	A	G	T	G	G	C	G	G	A	T	T	C	C	G	T	A	T	A	G	T	C	A	T	C	A	C	G	A	C	A	T	T	T	C	C	C	G	C	G	A	G
S epi 2B2	PRJEB22222	Dortet, L. et al. The Journal of antimicrobial chemotherapy (2018)	04.09.2012	France	G	G	C	A	A	G	T	G	G	C	G	G	A	T	T	C	C	G	T	A	T	A	G	T	C	A	T	C	A	C	G	A	C	A	T	T	T	C	C	C	G	C	G	A	G
S epi 2I6	PRJEB22222	Dortet, L. et al. The Journal of antimicrobial chemotherapy (2018)	31.10.2013	France	G	G	C	A	A	G	T	G	G	C	G	G	A	T	T	C	C	G	T	A	T	A	G	T	C	A	T	C	A	C	G	A	C	A	T	T	T	C	C	A	G	C	G	A	G
S epi 2E8	PRJEB22222	Dortet, L. et al. The Journal of antimicrobial chemotherapy (2018)	16.01.2013	France	G	G	C	A	A	G	T	G	G	C	G	G	A	T	T	C	C	G	T	A	T	A	G	T	C	A	T	C	A	C	G	A	C	A	T	T	T	C	C	C	G	C	G	A	G
S epi 2B8	PRJEB22222	Dortet, L. et al. The Journal of antimicrobial chemotherapy (2018)	02.10.2012	France	G	G	C	A	A	G	T	G	G	C	G	G	A	T	T	C	C	G	T	A	T	A	G	T	C	A	T	C	A	C	G	A	C	A	T	T	T	C	C	C	G	C	G	A	G
S epi 1C6	PRJEB22222	Dortet, L. et al. The Journal of antimicrobial chemotherapy (2018)	12.03.2011	France	G	G	C	A	A	G	T	G	G	C	G	G	A	T	T	C	C	G	T	A	T	A	G	T	C	A	T	C	A	C	G	A	C	A	T	T	T	C	C	C	G	C	G	A	G
S epi 2F5	PRJEB22222	Dortet, L. et al. The Journal of antimicrobial chemotherapy (2018)	01.02.2013	France	G	G	C	A	A	G	T	G	G	C	G	G	A	T	T	C	C	G	T	A	T	A	G	T	C	A	T	C	A	C	G	A	C	A	T	T	T	C	C	A	G	C	G	A	G
S epi 1F7	PRJEB22222	Dortet, L. et al. The Journal of antimicrobial chemotherapy (2018)	17.08.2011	France	G	G	C	A	A	G	T	G	G	C	G	G	A	T	T	C	C	G	T	A	T	A	G	T	C	A	T	C	A	C	G	A	C	A	T	T	T	C	C	C	G	C	G	A	G
S epi 1F2	PRJEB22222	Dortet, L. et al. The Journal of antimicrobial chemotherapy (2018)	10.07.2011	France	G	G	C	A	A	G	T	G	G	C	G	G	A	T	T	C	C	G	T	A	T	A	G	T	C	A	T	C	A	C	G	A	C	A	T	T	T	C	C	C	G	C	G	A	G
S epi 2B10	PRJEB22222	Dortet, L. et al. The Journal of antimicrobial chemotherapy (2018)	12.10.2012	France	G	G	C	A	A	G	T	G	G	C	G	G	A	T	T	C	C	G	T	A	T	A	G	T	C	A	T	C	A	C	G	A	C	A	T	T	T	C	C	C	G	C	G	A	G
S epi 2J1	PRJEB22222	Dortet, L. et al. The Journal of antimicrobial chemotherapy (2018)	14.11.2013	France	G	G	C	A	A	G	T	G	G	C	G	G	A	T	T	C	C	G	T	A	T	A	G	T	C	A	T	C	A	C	G	A	C	A	T	T	T	C	C	C	G	C	G	A	G
ID95	PRJNA720857	Huber, S. et al. Microorganisms (2021)	2016	Austria	G	G	C	A	T	A	T	G	A	C	G	G	A	T	T	C	C	G	T	A	T	A	G	T	C	A	T	C	A	C	G	A	C	A	T	T	T	C	C	C	G	C	A	A	G
ID60	PRJNA720857	Huber, S. et al. Microorganisms (2021)	2014	Austria	A	G	C	C	A	G	T	G	G	C	G	G	A	T	T	C	C	G	T	A	T	A	G	T	C	A	T	C	A	C	G	A	C	A	T	T	T	C	C	C	G	C	G	A	G
ID68	PRJNA720857	Huber, S. et al. Microorganisms (2021)	2014	Austria	A	G	C	C	A	G	T	G	G	C	G	G	A	T	T	C	C	G	T	A	T	A	G	T	C	A	T	C	A	C	G	A	C	A	T	T	T	C	C	C	G	C	G	A	G
ID72	PRJNA720857	Huber, S. et al. Microorganisms (2021)	not collected	Austria	G	G	C	A	T	A	T	G	A	C	G	G	A	T	T	C	C	G	T	A	T	A	G	T	C	A	T	C	A	C	G	A	C	A	T	T	T	C	C	C	G	C	A	A	G
ID76	PRJNA720857	Huber, S. et al. Microorganisms (2021)	2019	Austria	G	G	T	A	T	A	T	G	A	C	G	G	A	T	C	C	C	G	T	A	T	A	G	T	C	A	T	C	A	C	G	A	C	A	T	T	T	C	C	C	G	C	A	A	G
ID78	PRJNA720857	Huber, S. et al. Microorganisms (2021)	2019	Austria	G	G	C	A	T	A	T	G	A	C	G	G	A	T	T	C	C	G	T	A	T	A	G	T	C	A	T	C	A	C	G	A	C	A	T	T	T	C	C	C	G	C	A	A	G
ID58	PRJNA720857	Huber, S. et al. Microorganisms (2021)	2013	Austria	A	G	C	C	A	G	T	G	G	C	G	G	A	T	T	C	C	G	T	A	T	A	G	T	C	A	T	C	A	C	G	A	C	A	T	T	T	C	C	C	G	C	G	A	G
ID42	PRJNA720857	Huber, S. et al. Microorganisms (2021)	2013	Austria	G	G	C	A	T	A	T	G	A	C	G	G	A	T	T	C	C	G	T	A	T	A	G	T	C	A	T	C	A	C	G	A	C	A	T	T	T	C	C	C	G	C	A	A	G
ID65	PRJNA720857	Huber, S. et al. Microorganisms (2021)	2014	Austria	A	G	C	C	A	G	T	G	G	C	G	G	A	T	T	C	C	G	T	A	T	A	G	T	C	A	T	C	A	C	G	A	C	A	T	T	T	C	C	C	G	C	G	A	G
ID70	PRJNA720857	Huber, S. et al. Microorganisms (2021)	2013	Austria	A	G	C	C	A	G	T	G	G	C	G	G	A	T	T	C	C	G	T	A	T	A	G	T	C	A	T	C	A	C	G	A	C	A	T	T	T	C	C	C	G	C	G	A	G
ID93	PRJNA720857	Huber, S. et al. Microorganisms (2021)	2016	Austria	G	G	C	A	T	A	C	G	A	C	G	G	A	T	T	C	C	G	T	A	T	A	G	T	C	A	T	C	A	C	G	A	C	A	T	T	T	C	C	C	G	C	A	A	G
ID79	PRJNA720857	Huber, S. et al. Microorganisms (2021)	2018	Austria	G	G	C	A	T	A	T	G	A	C	G	G	A	T	T	C	C	G	T	A	T	A	G	T	C	A	T	C	A	C	G	A	C	A	T	T	T	C	C	C	G	C	A	A	G
ID574	PRJNA720857	Huber, S. et al. Microorganisms (2021)	not provided	Austria	A	G	C	C	A	G	T	G	G	C	G	G	A	T	T	C	C	G	T	A	T	A	G	T	C	A	T	C	A	C	G	A	C	A	T	T	T	C	C	C	G	C	G	A	G
ID75	PRJNA720857	Huber, S. et al. Microorganisms (2021)	2019	Austria	G	G	C	A	T	A	T	G	A	C	G	G	A	T	T	C	C	G	T	A	T	A	G	T	C	A	T	C	A	C	G	A	C	A	T	T	T	C	C	C	G	C	A	A	G
ID56	PRJNA720857	Huber, S. et al. Microorganisms (2021)	not collected	Austria	G	G	C	A	T	A	T	G	A	C	G	G	A	T	T	C	C	G	T	A	T	A	G	T	C	A	T	C	A	C	G	A	C	A	T	T	T	C	C	C	G	C	A	A	G
ID64	PRJNA720857	Huber, S. et al. Microorganisms (2021)	not collected	Austria	A	G	C	C	A	G	T	G	G	C	G	G	A	T	T	C	C	G	T	A	T	A	G	T	C	A	T	C	A	C	G	A	C	A	T	T	T	C	C	C	G	C	G	A	G
ID88	PRJNA720857	Huber, S. et al. Microorganisms (2021)	2016	Austria	G	G	C	A	T	A	T	G	A	C	G	G	A	T	T	C	C	G	T	A	T	A	G	T	C	A	T	C	A	C	G	A	C	A	T	T	T	C	C	C	G	C	A	A	G
ID57	PRJNA720857	Huber, S. et al. Microorganisms (2021)	2016	Austria	G	G	C	A	T	A	T	G	A	C	G	G	A	T	T	C	C	G	T	A	T	A	G	T	C	A	T	C	A	C	G	A	C	A	T	T	T	C	C	C	G	C	A	A	G
ID40	PRJNA720857	Huber, S. et al. Microorganisms (2021)	2014	Austria	G	T	C	A	A	G	T	G	G	C	G	G	A	T	T	C	C	G	T	A	T	A	G	T	C	A	T	C	A	C	G	A	C	A	T	T	T	C	C	C	G	C	G	A	G
ID607	PRJNA720857	Huber, S. et al. Microorganisms (2021)	2017	Austria	G	G	C	A	T	A	T	G	A	C	G	G	A	T	T	C	C	G	T	A	T	A	G	T	C	A	T	C	A	C	G	A	C	A	T	T	T	C	C	C	G	C	A	A	G
ID586	PRJNA720857	Huber, S. et al. Microorganisms (2021)	2013	Austria	G	G	C	A	T	A	T	G	A	C	G	G	A	T	T	C	C	G	T	A	T	A	G	T	C	A	T	C	A	C	G	A	C	A	T	T	T	C	C	C	G	C	A	A	G
ID61	PRJNA720857	Huber, S. et al. Microorganisms (2021)	2014	Austria	A	G	C	C	A	G	T	G	G	C	G	G	A	T	T	C	C	G	T	A	T	A	G	T	C	A	T	C	A	C	G	A	C	A	T	T	T	C	C	C	G	C	G	A	G
ID92	PRJNA720857	Huber, S. et al. Microorganisms (2021)	2016	Austria	G	G	C	A	T	A	T	G	A	C	G	G	A	T	T	C	C	G	T	A	T	A	G	T	C	A	T	C	A	C	G	A	C	A	T	T	T	C	C	C	G	C	A	A	G
ID606	PRJNA720857	Huber, S. et al. Microorganisms (2021)	2017	Austria	G	G	C	A	T	A	T	G	A	C	G	G	A	T	T	C	C	G	T	A	T	A	G	T	C	A	T	C	A	C	G	A	C	A	T	T	T	C	C	C	G	C	A	A	G
ID615	PRJNA720857	Huber, S. et al. Microorganisms (2021)	2018	Austria	G	G	C	A	T	A	T	G	A	C	G	G	A	T	T	C	C	G	T	A	T	A	G	T	C	A	T	C	A	C	G	A	C	A	T	T	T	C	C	C	G	C	A	A	G
ID596	PRJNA720857	Huber, S. et al. Microorganisms (2021)	2015	Austria	G	G	C	A	T	A	T	G	A	C	G	G	A	T	T	C	C	G	T	A	T	A	G	T	C	A	T	C	A	C	G	A	C	A	T	T	T	C	C	C	G	C	A	A	G
ID614	PRJNA720857	Huber, S. et al. Microorganisms (2021)	2018	Austria	G	G	C	A	T	A	T	G	A	C	G	G	A	T	T	C	C	G	T	A	T	A	G	T	C	A	T	C	A	C	G	A	C	A	T	T	T	C	C	C	G	C	A	A	G
ID604	PRJNA720857	Huber, S. et al. Microorganisms (2021)	2017	Austria	G	G	C	A	T	A	T	G	A	C	G	G	A	T	T	C	C	G	T	A	T	A	G	T	C	A	T	C	A	C	G	A	C	A	T	T	T	C	C	C	G	C	A	A	G
ID616	PRJNA720857	Huber, S. et al. Microorganisms (2021)	2018	Austria	G	G	C	A	T	A	T	G	A	C	G	G	A	T	T	C	C	G	T	A	T	A	G	T	C	A	T	C	A	C	G	A	C	A	T	T	T	C	C	C	G	C	A	A	G
ID608	PRJNA720857	Huber, S. et al. Microorganisms (2021)	2017	Austria	G	G	C	A	T	A	T	G	A	C	G	G	A	T	T	C	C	G	T	A	T	A	G	T	C	A	T	C	A	C	G	A	C	A	T	T	T	C	C	C	G	C	A	A	G
ID597	PRJNA720857	Huber, S. et al. Microorganisms (2021)	2015	Austria	A	G	C	C	A	G	T	G	G	C	G	G	A	T	T	C	C	G	T	A	T	A	G	T	C	A	T	C	A	C	G	A	C	A	T	T	T	C	C	C	G	C	G	A	G
ID618	PRJNA720857	Huber, S. et al. Microorganisms (2021)	2018	Austria	G	G	C	A	T	A	T	G	A	C	G	G	A	T	T	C	C	G	T	A	T	A	G	T	C	A	T	C	A	C	G	A	C	A	T	T	T	C	C	C	G	C	A	A	G
ID31	PRJNA720857	Huber, S. et al. Microorganisms (2021)	2014	Austria	G	G	C	A	T	A	T	G	A	C	G	G	A	T	T	C	C	G	T	A	T	A	G	T	C	A	T	C	A	C	G	A	C	A	T	T	T	C	C	C	G	C	A	A	G
ID619	PRJNA720857	Huber, S. et al. Microorganisms (2021)	2018	Austria	G	G	C	A	T	A	T	G	A	C	G	G	A	T	T	C	C	G	T	A	T	A	G	T	C	A	T	C	A	C	G	A	C	A	T	T	T	C	C	C	G	C	A	A	G
ID610	PRJNA720857	Huber, S. et al. Microorganisms (2021)	2017	Austria	G	G	C	A	T	A	T	G	A	C	G	G	A	T	T	C	C	G	T	A	T	A	G	T	C	A	T	C	A	C	G	A	C	A	T	T	T	C	C	C	G	C	A	A	G
ID592	PRJNA720857	Huber, S. et al. Microorganisms (2021)	2014	Austria	G	G	C	A	T	A	T	G	A	C	G	G	A	T	T	C	C	G	T	A	T	A	G	T	C	A	T	C	A	C	G	A	C	A	T	T	T	C	C	C	G	C	A	A	G
ID601	PRJNA720857	Huber, S. et al. Microorganisms (2021)	2016	Austria	G	G	C	A	T	A	T	G	A	C	G	G	A	T	T	C	C	G	T	A	T	A	G	T	C	A	T	C	A	C	G	A	C	A	T	T	T	C	C	C	G	C	A	A	G
ID598	PRJNA720857	Huber, S. et al. Microorganisms (2021)	not collected	Austria	G	G	C	A	T	A	T	G	A	C	G	G	A	T	T	C	C	G	T	A	T	A	G	T	C	A	T	C	A	C	G	A	C	A	T	T	T	C	C	C	G	C	A	A	G
ID620	PRJNA720857	Huber, S. et al. Microorganisms (2021)	2019	Austria	G	G	C	A	T	A	T	G	A	C	G	G	A	T	T	C	C	G	T	A	T	A	G	T	C	A	T	C	A	C	G	A	C	A	T	T	T	C	C	C	G	C	A	A	G
ID595	PRJNA720857	Huber, S. et al. Microorganisms (2021)	2015	Austria	G	G	C	A	T	A	T	G	A	C	G	G	A	T	T	C	C	G	T	A	T	A	G	T	C	A	T	C	A	C	G	A	C	A	T	T	T	C	C	C	G	C	A	A	G
ID603	PRJNA720857	Huber, S. et al. Microorganisms (2021)	2017	Austria	G	G	C	A	T	A	T	G	A	C	G	G	A	T	T	C	C	G	T	A	T	A	G	T	C	A	T	C	A	C	G	A	C	A	T	T	T	C	C	C	G	C	A	A	G
ID617	PRJNA720857	Huber, S. et al. Microorganisms (2021)	2018	Austria	G	G	C	A	T	A	T	G	A	C	G	G	A	T	T	C	C	G	T	A	T	A	G	T	C	A	T	C	A	C	G	A	C	A	T	T	T	C	C	C	G	C	A	A	G
ID613	PRJNA720857	Huber, S. et al. Microorganisms (2021)	not collected	Austria	G	G	T	A	T	A	T	G	A	C	G	G	A	T	C	C	C	G	T	A	T	A	G	T	C	A	T	C	A	C	G	A	C	A	T	T	T	C	C	C	G	C	A	A	G
ID6	PRJNA720857	Huber, S. et al. Microorganisms (2021)	2018	Austria	G	G	C	A	T	A	T	G	A	C	G	G	A	T	T	C	C	G	T	A	T	A	G	T	C	A	T	C	A	C	G	A	C	A	T	T	T	C	C	C	A	C	A	A	G
ID605	PRJNA720857	Huber, S. et al. Microorganisms (2021)	not collected	Austria	G	G	C	A	T	A	T	G	A	C	G	G	A	T	T	C	C	G	T	A	T	A	G	T	C	A	T	C	A	C	G	A	C	A	T	T	T	C	C	C	G	C	A	A	G
ID600	PRJNA720857	Huber, S. et al. Microorganisms (2021)	2016	Austria	G	G	C	A	T	A	T	G	A	C	G	G	A	T	T	C	C	G	T	A	T	A	G	T	C	A	T	C	A	C	G	A	C	A	T	T	T	C	C	C	G	C	A	A	G
ID5	PRJNA720857	Huber, S. et al. Microorganisms (2021)	2018	Austria	G	G	C	A	T	A	T	G	A	C	G	G	A	T	T	C	C	G	T	A	T	A	G	T	C	A	T	C	A	C	G	A	C	A	T	T	T	C	C	C	G	C	A	A	G
ID33	PRJNA720857	Huber, S. et al. Microorganisms (2021)	2014	Austria	G	G	C	A	T	A	T	G	A	C	G	G	A	T	T	C	C	G	T	A	T	A	G	T	C	A	T	C	A	C	G	A	C	A	T	T	T	C	C	C	G	C	A	A	G
ID611	PRJNA720857	Huber, S. et al. Microorganisms (2021)	2017	Austria	G	G	C	A	T	A	T	G	A	C	G	G	A	T	T	C	C	G	T	A	T	A	G	T	C	A	T	C	A	C	G	A	C	A	T	T	T	C	C	C	G	C	A	A	G
ID55	PRJNA720857	Huber, S. et al. Microorganisms (2021)	2015	Austria	G	G	C	A	T	A	T	G	A	C	G	G	A	T	T	C	C	G	T	A	T	A	G	T	C	A	T	C	A	C	G	A	C	A	T	T	T	C	C	C	G	C	A	A	G
ID12	PRJNA720857	Huber, S. et al. Microorganisms (2021)	2018	Austria	G	G	C	A	T	A	T	G	A	C	G	G	A	T	T	C	C	G	T	A	T	A	G	T	C	A	T	C	A	C	G	A	C	A	T	T	T	C	C	C	G	C	A	A	G
ID9	PRJNA720857	Huber, S. et al. Microorganisms (2021)	2017	Austria	G	G	C	A	T	A	T	G	A	C	G	G	A	T	T	C	C	G	T	A	T	A	G	T	C	A	T	C	A	C	G	A	C	A	T	T	T	C	C	C	G	C	A	A	G
ID599	PRJNA720857	Huber, S. et al. Microorganisms (2021)	2015	Austria	A	G	C	C	A	G	T	G	G	C	G	G	T	T	T	C	C	G	T	A	T	A	G	T	C	A	T	C	A	C	G	A	C	A	T	T	T	C	C	C	G	C	G	A	G
ID14	PRJNA720857	Huber, S. et al. Microorganisms (2021)	2018	Austria	G	G	T	A	T	A	T	G	A	C	G	G	A	T	C	C	C	G	T	A	T	A	G	T	C	A	T	C	A	C	G	A	C	A	T	T	T	C	C	C	G	C	A	A	G
ID590	PRJNA720857	Huber, S. et al. Microorganisms (2021)	not collected	Austria	A	G	C	C	A	G	T	G	G	C	G	G	A	T	T	C	C	G	T	A	T	A	G	T	C	A	T	C	A	C	G	A	C	A	T	T	T	C	C	C	G	C	G	A	G
ID17	PRJNA720857	Huber, S. et al. Microorganisms (2021)	2017	Austria	G	G	C	A	T	A	T	G	A	C	G	G	A	T	T	C	C	G	T	A	T	A	G	T	C	A	T	C	A	C	G	A	C	A	T	T	T	C	C	C	G	C	A	A	G
ID8	PRJNA720857	Huber, S. et al. Microorganisms (2021)	2017	Austria	G	G	C	A	T	A	T	G	A	C	G	G	A	T	T	C	C	G	T	A	T	A	G	T	C	A	T	C	A	C	G	A	C	A	T	T	T	C	C	C	G	C	A	A	G
ID18	PRJNA720857	Huber, S. et al. Microorganisms (2021)	2017	Austria	G	G	C	A	T	A	T	G	A	C	G	G	A	T	T	C	C	G	T	A	T	A	G	T	C	A	T	C	A	C	G	A	C	A	T	T	T	C	C	C	G	C	A	A	G
ID53	PRJNA720857	Huber, S. et al. Microorganisms (2021)	2015	Austria	G	G	C	A	T	A	T	G	A	C	G	G	A	T	T	C	C	G	T	A	T	A	G	T	C	A	T	C	A	C	G	A	C	A	T	T	T	C	C	C	G	C	A	A	G
ID2	PRJNA720857	Huber, S. et al. Microorganisms (2021)	2018	Austria	G	G	C	A	T	A	T	G	A	C	G	G	A	T	T	C	C	G	T	A	T	A	G	T	C	A	T	C	A	C	G	A	C	A	T	T	T	C	C	C	G	C	A	A	G
ID36	PRJNA720857	Huber, S. et al. Microorganisms (2021)	2015	Austria	A	G	C	C	A	G	T	G	G	C	G	G	A	T	T	C	C	G	T	A	T	A	G	T	C	A	T	C	A	C	G	A	C	A	T	T	T	C	C	C	G	C	G	A	G
ID25	PRJNA720857	Huber, S. et al. Microorganisms (2021)	2015	Austria	G	G	C	A	T	A	T	G	A	C	G	G	A	T	T	C	C	G	T	A	T	A	G	T	C	A	T	C	A	C	G	A	C	A	T	T	T	C	C	C	G	C	A	A	G
ID24	PRJNA720857	Huber, S. et al. Microorganisms (2021)	2015	Austria	G	G	C	A	T	A	T	G	A	C	G	G	A	T	T	C	C	G	T	A	T	A	G	T	C	A	T	C	A	C	G	A	C	A	T	T	T	C	C	C	G	C	A	A	G
ID35	PRJNA720857	Huber, S. et al. Microorganisms (2021)	2015	Austria	G	G	C	A	T	A	T	G	A	C	G	G	A	T	T	C	C	G	T	A	T	A	G	T	C	A	T	C	A	C	G	A	C	A	T	T	T	C	C	C	G	C	A	A	G
ID1	PRJNA720857	Huber, S. et al. Microorganisms (2021)	2018	Austria	G	G	C	A	T	A	T	G	A	C	G	G	A	T	T	C	C	G	T	A	T	A	G	T	C	A	T	C	A	C	G	A	C	A	T	T	T	C	C	C	G	C	A	A	G
ID588	PRJNA720857	Huber, S. et al. Microorganisms (2021)	2013	Austria	A	G	C	C	A	G	T	G	G	C	G	G	A	T	T	C	C	G	T	A	T	A	G	T	C	A	T	C	A	C	G	A	C	A	T	T	T	C	C	C	G	C	G	A	G
ID38	PRJNA720857	Huber, S. et al. Microorganisms (2021)	2013	Austria	A	G	C	C	A	G	T	G	G	C	G	G	A	T	T	C	C	G	T	A	T	A	G	T	C	A	T	C	A	C	G	A	C	A	T	T	T	C	C	C	G	C	G	A	G
ID26	PRJNA720857	Huber, S. et al. Microorganisms (2021)	2015	Austria	G	G	C	A	T	A	T	G	A	C	G	G	A	T	T	C	C	G	T	A	T	A	G	T	C	A	T	C	A	C	G	A	C	A	T	T	T	C	C	C	G	C	A	A	G
ID46	PRJNA720857	Huber, S. et al. Microorganisms (2021)	2013	Austria	A	G	C	C	A	G	T	G	G	C	G	G	A	T	T	C	C	G	T	A	T	A	G	T	C	A	T	C	A	C	G	A	C	A	T	T	T	C	C	C	G	C	G	A	G
ID584	PRJNA720857	Huber, S. et al. Microorganisms (2021)	2013	Austria	A	G	C	C	A	G	T	G	G	C	G	G	A	T	T	C	C	G	T	A	T	A	G	T	C	A	T	C	A	C	G	A	C	A	T	T	T	C	C	C	G	C	G	A	G
ID27	PRJNA720857	Huber, S. et al. Microorganisms (2021)	2015	Austria	G	G	C	A	T	A	T	G	A	C	G	G	A	T	T	C	C	G	T	A	T	A	G	T	C	A	T	C	A	C	G	A	C	A	T	T	T	C	C	C	G	C	A	A	G
ID589	PRJNA720857	Huber, S. et al. Microorganisms (2021)	2014	Austria	A	G	C	C	A	G	T	G	G	C	G	G	A	T	T	C	C	G	T	A	T	A	G	T	C	A	T	C	A	C	G	A	C	A	T	T	T	C	C	C	G	C	G	A	G
ID50	PRJNA720857	Huber, S. et al. Microorganisms (2021)	2012	Austria	A	G	C	C	A	G	T	G	G	C	G	G	A	T	T	C	C	G	T	A	T	A	G	T	C	A	T	C	A	C	G	A	C	A	T	T	T	C	C	C	G	C	G	A	G
ID43	PRJNA720857	Huber, S. et al. Microorganisms (2021)	2013	Austria	G	G	C	A	T	A	T	G	A	C	G	G	A	T	T	C	C	G	T	A	T	A	G	T	C	A	T	C	A	C	G	A	C	A	T	T	T	C	C	C	G	C	A	A	G
ID87	PRJNA720857	Huber, S. et al. Microorganisms (2021)	2016	Austria	G	G	C	A	T	A	T	G	A	C	G	G	A	T	T	C	C	G	T	A	T	A	G	T	C	A	T	C	A	C	G	A	C	A	T	T	T	C	C	C	G	C	A	A	G
ID37	PRJNA720857	Huber, S. et al. Microorganisms (2021)	2014	Austria	A	G	C	C	A	G	T	G	G	C	G	G	A	T	T	T	C	G	T	A	T	A	G	T	C	A	T	C	A	C	G	A	C	A	T	T	T	C	C	C	G	C	G	A	G
ID591	PRJNA720857	Huber, S. et al. Microorganisms (2021)	2014	Austria	A	G	C	C	A	G	T	G	G	C	G	G	A	T	T	C	C	G	T	A	T	A	G	T	C	A	T	C	A	C	G	A	C	A	T	T	T	C	C	C	G	C	G	A	G
ID44	PRJNA720857	Huber, S. et al. Microorganisms (2021)	2014	Austria	A	G	C	C	A	G	T	G	G	C	G	G	A	T	T	C	C	G	T	A	T	A	G	T	C	A	T	C	A	C	G	A	C	A	T	T	T	C	C	C	G	C	G	A	G
ID52	PRJNA720857	Huber, S. et al. Microorganisms (2021)	2013	Austria	A	G	C	C	A	G	T	G	G	C	G	G	A	T	T	C	C	G	T	A	T	A	G	T	C	A	T	C	A	C	G	A	C	A	T	T	T	C	C	C	G	C	G	A	G
ID49	PRJNA720857	Huber, S. et al. Microorganisms (2021)	2012	Austria	A	G	C	C	A	G	T	G	G	C	G	G	A	T	T	C	C	G	T	A	T	A	G	T	C	A	T	C	A	C	G	A	C	A	T	T	T	C	C	C	G	C	G	A	G
ID51	PRJNA720857	Huber, S. et al. Microorganisms (2021)	2012	Austria	A	G	C	C	A	G	T	G	G	C	G	G	A	T	T	C	C	G	T	A	T	A	G	T	C	A	T	C	A	C	G	A	C	A	T	T	T	C	C	C	G	C	G	A	G
ID47	PRJNA720857	Huber, S. et al. Microorganisms (2021)	2013	Austria	A	G	C	C	A	G	T	G	G	C	G	G	A	T	T	C	C	G	T	A	T	A	G	T	C	A	T	C	A	C	G	A	C	A	T	T	T	C	C	C	G	C	G	A	G
ID11	PRJNA720857	Huber, S. et al. Microorganisms (2021)	2017	Austria	G	G	C	A	A	G	T	G	G	C	G	G	A	T	T	C	C	G	T	A	T	A	G	T	C	A	T	C	A	C	G	A	C	A	T	T	T	C	C	C	G	C	G	A	G
ID23	PRJNA720857	Huber, S. et al. Microorganisms (2021)	2015	Austria	A	G	C	C	A	G	T	G	G	C	G	G	A	T	T	C	C	G	T	A	T	A	G	T	C	A	T	C	A	C	G	A	C	A	T	T	T	C	C	C	G	C	G	A	G
ID572	PRJNA720857	Huber, S. et al. Microorganisms (2021)	not collected	Austria	A	G	C	C	A	G	T	G	G	C	G	G	A	T	T	C	C	G	T	A	T	A	G	T	C	A	T	C	A	C	G	A	C	A	T	T	T	C	C	C	G	C	G	A	G
ID30	PRJNA720857	Huber, S. et al. Microorganisms (2021)	2015	Austria	A	G	C	C	T	G	T	A	G	C	G	G	A	C	T	C	C	G	T	A	T	A	G	T	C	A	T	C	A	C	G	A	C	A	T	T	T	C	C	C	G	C	G	A	G
ID580	PRJNA720857	Huber, S. et al. Microorganisms (2021)	not provided	Austria	A	G	C	C	A	G	T	G	G	C	G	G	A	T	T	C	C	G	T	A	T	A	G	T	C	A	T	C	A	C	G	A	C	A	T	T	T	C	C	C	G	C	G	A	G
ID568	PRJNA720857	Huber, S. et al. Microorganisms (2021)	not collected	Austria	A	G	C	C	A	G	T	G	G	C	G	G	A	T	T	C	C	G	T	A	T	A	G	T	C	A	T	C	A	C	G	A	C	A	T	T	T	C	C	C	G	C	G	A	G
ID3	PRJNA720857	Huber, S. et al. Microorganisms (2021)	2018	Austria	A	G	C	C	A	G	T	G	G	C	G	G	A	T	T	C	C	G	T	A	T	A	G	T	C	A	T	C	A	C	G	A	C	A	T	T	T	C	C	C	G	C	G	A	G
ID29	PRJNA720857	Huber, S. et al. Microorganisms (2021)	2014	Austria	A	G	C	C	T	G	T	A	G	C	G	G	A	C	T	C	C	G	T	A	T	A	G	T	C	A	T	C	A	C	G	A	C	A	T	T	T	C	C	C	G	C	G	A	G
ID578	PRJNA720857	Huber, S. et al. Microorganisms (2021)	not provided	Austria	A	G	C	C	C	G	T	G	G	C	G	G	A	C	T	C	C	A	C	G	C	G	A	C	T	G	C	T	G	T	A	T	T	G	C	C	C	C	C	C	G	C	G	T	A
ID98	PRJNA720857	Huber, S. et al. Microorganisms (2021)	2016	Austria	G	G	C	A	T	A	T	G	A	C	G	G	A	T	T	C	C	G	T	A	T	A	G	T	C	A	T	C	A	C	G	A	C	A	T	T	T	C	C	C	G	C	A	A	G
ID602	PRJNA720857	Huber, S. et al. Microorganisms (2021)	2017	Austria	G	G	C	A	T	A	T	G	A	C	G	G	A	T	T	C	C	G	T	A	T	A	G	T	C	A	T	C	A	C	G	A	C	A	T	T	T	C	C	C	G	C	A	A	G
ID90	PRJNA720857	Huber, S. et al. Microorganisms (2021)	2016	Austria	G	G	C	A	T	A	T	G	A	C	G	G	A	T	T	C	C	G	T	A	T	A	G	T	C	A	T	C	A	C	G	A	C	A	T	T	T	C	C	C	G	C	A	A	G
ID32	PRJNA720857	Huber, S. et al. Microorganisms (2021)	2015	Austria	G	G	C	A	T	A	T	G	A	C	G	G	A	T	T	C	C	G	T	A	T	A	G	T	C	A	T	C	A	C	G	A	C	A	T	T	T	C	C	C	G	C	A	A	G
ID67	PRJNA720857	Huber, S. et al. Microorganisms (2021)	2014	Austria	A	G	C	C	A	G	T	G	G	C	G	G	A	T	T	C	C	G	T	A	T	A	G	T	C	A	T	C	A	C	G	A	C	A	T	T	T	C	C	C	G	C	G	A	G
ID74	PRJNA720857	Huber, S. et al. Microorganisms (2021)	2019	Austria	G	G	C	A	T	A	T	G	A	C	G	G	A	T	T	C	C	G	T	A	T	A	G	T	C	A	T	C	A	C	G	A	C	A	T	T	T	C	C	C	G	C	A	A	G
ID99	PRJNA720857	Huber, S. et al. Microorganisms (2021)	2016	Austria	A	G	C	C	A	G	T	G	G	C	G	G	A	T	T	C	C	G	T	A	T	A	G	T	C	A	T	C	A	C	G	A	C	A	T	T	T	C	C	C	G	C	G	A	G
ID59	PRJNA720857	Huber, S. et al. Microorganisms (2021)	2013	Austria	A	G	C	C	T	G	T	A	G	C	G	G	A	C	T	C	C	G	T	A	T	A	G	T	C	A	T	C	A	C	G	A	C	A	T	T	T	C	C	C	G	C	G	A	G
ID16	PRJNA720857	Huber, S. et al. Microorganisms (2021)	2017	Austria	G	G	C	A	T	A	T	G	A	C	G	G	A	T	T	C	C	G	T	A	T	A	G	T	C	A	T	C	A	C	G	A	C	A	T	T	T	C	C	C	G	C	A	A	G
ID73	PRJNA720857	Huber, S. et al. Microorganisms (2021)	2019	Austria	G	G	C	A	T	A	T	G	A	C	G	G	A	T	T	C	C	G	T	A	T	A	G	T	C	A	T	C	A	C	G	A	C	A	T	T	T	C	C	C	G	C	A	A	G
ID91	PRJNA720857	Huber, S. et al. Microorganisms (2021)	2016	Austria	G	G	C	A	T	A	T	G	A	C	G	G	A	T	T	C	C	G	T	A	T	A	G	T	C	A	T	C	A	C	G	A	C	A	T	T	T	C	C	C	G	C	A	A	G
ID85	PRJNA720857	Huber, S. et al. Microorganisms (2021)	2018	Austria	G	G	C	A	T	A	T	G	A	C	G	G	A	T	T	C	C	G	T	A	T	A	G	T	C	A	T	C	A	C	G	A	C	A	T	T	T	C	C	C	G	C	A	A	G
B1276219	PRJNA721097	Papan, C. et al. Antimicrobial resistance and infection control (2021)	not collected	Germany	G	G	C	A	A	G	T	G	G	C	G	G	A	T	T	C	C	G	T	A	T	A	G	T	C	A	T	C	A	C	G	A	C	A	T	T	T	T	C	C	G	C	G	A	G
V1950266	PRJNA721097	Papan, C. et al. Antimicrobial resistance and infection control (2021)	not collected	Germany	G	G	C	A	A	G	T	G	G	A	G	G	A	T	T	C	C	G	T	A	T	A	G	T	C	A	T	C	A	C	G	A	C	A	T	T	T	T	C	C	G	C	G	A	G
B1275857	PRJNA721097	Papan, C. et al. Antimicrobial resistance and infection control (2021)	not collected	Germany	G	G	C	A	A	G	T	G	G	C	G	G	A	T	T	C	C	G	T	A	T	A	G	T	C	A	T	C	A	C	G	A	C	A	T	T	T	T	C	C	G	C	G	A	G
B1272014	PRJNA721097	Papan, C. et al. Antimicrobial resistance and infection control (2021)	not collected	Germany	G	G	C	A	A	G	T	G	G	C	G	G	A	T	T	C	C	G	T	A	T	A	G	T	C	A	T	C	A	C	G	A	C	A	T	T	T	T	C	C	G	C	G	A	G
B1282731	PRJNA721097	Papan, C. et al. Antimicrobial resistance and infection control (2021)	not collected	Germany	G	G	C	A	A	G	T	G	G	A	G	G	A	T	T	C	C	G	T	A	T	A	G	T	C	A	T	C	A	C	G	A	C	A	T	T	T	T	C	C	G	C	G	A	G
B1262351	PRJNA721097	Papan, C. et al. Antimicrobial resistance and infection control (2021)	not collected	Germany	G	G	C	A	A	G	T	G	G	C	G	G	A	T	T	C	C	G	T	A	T	A	G	T	C	A	T	C	A	C	G	A	C	A	T	T	T	T	C	C	G	C	G	A	G
B1266875	PRJNA721097	Papan, C. et al. Antimicrobial resistance and infection control (2021)	not collected	Germany	G	G	C	A	A	G	T	G	G	C	G	G	A	T	T	C	C	G	T	A	T	A	G	T	C	A	T	C	A	C	G	A	C	A	T	T	T	T	C	C	G	C	G	A	G
V1936703	PRJNA721097	Papan, C. et al. Antimicrobial resistance and infection control (2021)	not collected	Germany	G	G	C	A	A	G	T	G	G	A	G	G	A	T	T	C	C	G	T	A	T	A	G	T	C	A	T	C	A	C	G	A	C	A	T	T	T	T	C	C	G	C	G	A	G
V1937538	PRJNA721097	Papan, C. et al. Antimicrobial resistance and infection control (2021)	not collected	Germany	G	G	C	A	A	G	T	G	G	C	G	G	A	T	T	C	C	G	T	A	T	A	G	T	C	A	T	C	A	C	G	A	C	A	T	T	T	T	C	C	G	C	G	A	G
V1939586	PRJNA721097	Papan, C. et al. Antimicrobial resistance and infection control (2021)	not collected	Germany	G	G	C	A	A	G	T	G	G	C	G	G	A	T	T	C	C	G	T	A	T	A	G	T	C	A	T	C	A	C	G	A	C	A	T	T	T	T	C	C	G	C	G	A	G
B1200599	PRJNA721097	Papan, C. et al. Antimicrobial resistance and infection control (2021)	not collected	Germany	G	G	C	A	A	G	T	G	G	A	G	G	A	T	T	C	C	G	T	A	T	A	G	T	C	A	T	C	A	C	G	A	C	A	T	T	T	T	C	C	G	C	G	A	G
B1287175	PRJNA721097	Papan, C. et al. Antimicrobial resistance and infection control (2021)	not collected	Germany	G	G	C	A	A	G	T	G	G	C	G	G	A	T	T	C	C	G	T	A	T	A	G	T	C	A	T	C	A	C	G	A	C	A	T	T	T	T	C	C	G	C	G	A	G
B1286247	PRJNA721097	Papan, C. et al. Antimicrobial resistance and infection control (2021)	not collected	Germany	G	G	C	A	A	G	T	G	G	A	G	G	A	T	T	C	C	G	T	A	T	A	G	T	C	A	T	C	A	C	G	A	C	A	T	T	T	T	C	C	G	C	G	A	G
B1265603	PRJNA721097	Papan, C. et al. Antimicrobial resistance and infection control (2021)	not collected	Germany	G	G	C	A	A	G	T	G	G	C	G	G	A	T	T	C	C	G	T	A	T	A	G	T	C	A	T	C	A	C	G	A	C	A	T	T	T	T	C	C	G	C	G	A	G
B1279591	PRJNA721097	Papan, C. et al. Antimicrobial resistance and infection control (2021)	not collected	Germany	G	G	C	A	A	G	T	G	G	C	G	G	A	T	T	C	C	G	T	A	T	A	G	T	C	A	T	C	A	C	G	A	C	A	T	T	T	T	C	C	G	C	G	A	G
B1230143	PRJNA721097	Papan, C. et al. Antimicrobial resistance and infection control (2021)	not collected	Germany	G	G	C	A	A	G	T	G	G	C	G	A	A	T	T	C	C	G	T	A	T	A	G	T	C	A	T	C	A	C	G	A	C	A	T	T	T	T	C	C	G	C	G	A	G
V1949610	PRJNA721097	Papan, C. et al. Antimicrobial resistance and infection control (2021)	not collected	Germany	G	G	C	A	A	G	T	G	G	A	G	G	A	T	T	C	C	G	T	A	T	A	G	T	C	A	T	C	A	C	G	A	C	A	T	T	T	T	C	C	G	C	G	A	G
B1285228	PRJNA721097	Papan, C. et al. Antimicrobial resistance and infection control (2021)	not collected	Germany	G	G	C	A	A	G	T	G	G	A	G	G	A	T	T	C	C	G	T	A	T	A	G	T	C	A	T	C	A	C	G	A	C	A	T	T	T	T	C	C	G	C	G	A	G
B1264454	PRJNA721097	Papan, C. et al. Antimicrobial resistance and infection control (2021)	not collected	Germany	G	G	C	A	A	G	T	G	G	C	G	G	A	T	T	C	C	G	T	A	T	A	G	T	C	A	T	C	A	C	G	A	C	A	T	T	T	T	C	C	G	C	G	A	G
B1276296	PRJNA721097	Papan, C. et al. Antimicrobial resistance and infection control (2021)	not collected	Germany	G	G	C	A	A	G	T	G	G	C	G	G	A	T	T	C	C	G	T	A	T	A	G	T	C	A	T	C	A	C	G	A	C	A	T	T	T	T	C	C	G	C	G	A	G
V1933625	PRJNA721097	Papan, C. et al. Antimicrobial resistance and infection control (2021)	not collected	Germany	G	G	C	A	A	G	T	G	G	C	G	G	A	T	T	C	C	G	T	A	T	A	G	T	C	A	T	C	A	C	G	A	C	A	T	T	T	T	C	C	G	C	G	A	G
B1264787	PRJNA721097	Papan, C. et al. Antimicrobial resistance and infection control (2021)	not collected	Germany	G	G	C	A	A	G	T	G	G	C	G	G	A	T	T	C	C	G	T	A	T	A	G	T	C	A	T	C	A	C	G	A	C	A	T	T	T	T	A	C	G	C	G	A	G
B1220165	PRJNA721097	Papan, C. et al. Antimicrobial resistance and infection control (2021)	not collected	Germany	G	G	C	A	A	G	T	G	G	A	G	G	A	T	T	C	C	G	T	A	T	A	G	T	C	A	T	C	A	C	G	A	C	A	T	T	T	T	C	C	G	C	G	A	G
B1276912	PRJNA721097	Papan, C. et al. Antimicrobial resistance and infection control (2021)	not collected	Germany	G	G	C	A	A	G	T	G	G	C	G	G	A	T	T	C	C	G	T	A	T	A	G	T	C	A	T	C	A	C	G	A	C	A	T	T	T	T	C	C	G	C	G	A	G
B1208538	PRJNA721097	Papan, C. et al. Antimicrobial resistance and infection control (2021)	not collected	Germany	G	G	C	A	A	G	T	G	G	A	G	G	A	T	T	C	C	G	T	A	T	A	G	T	C	A	T	C	A	C	G	A	C	A	T	T	T	T	C	C	G	C	G	A	G
B1266911	PRJNA721097	Papan, C. et al. Antimicrobial resistance and infection control (2021)	not collected	Germany	G	G	C	A	A	G	T	G	G	C	G	G	A	T	T	C	C	G	T	A	T	A	G	T	C	A	T	C	A	C	G	A	C	A	T	T	T	T	C	C	G	C	G	A	G
B1200343	PRJNA721097	Papan, C. et al. Antimicrobial resistance and infection control (2021)	not collected	Germany	G	G	C	A	A	G	T	G	G	A	G	G	A	T	T	C	C	G	T	A	T	A	G	T	C	A	T	C	A	C	G	A	C	A	T	T	T	T	C	C	G	C	G	A	G
B1266915	PRJNA721097	Papan, C. et al. Antimicrobial resistance and infection control (2021)	not collected	Germany	G	G	C	A	A	G	T	G	G	C	G	G	A	T	T	C	C	G	T	A	T	A	G	T	C	A	T	C	A	C	G	A	C	A	T	T	T	T	C	C	G	C	G	A	G
B1269488	PRJNA721097	Papan, C. et al. Antimicrobial resistance and infection control (2021)	not collected	Germany	G	G	C	A	A	G	T	G	G	C	G	G	A	T	T	C	C	G	T	A	T	A	G	T	C	A	T	C	A	C	G	A	C	A	T	T	T	T	C	C	G	C	G	A	G
V1933793	PRJNA721097	Papan, C. et al. Antimicrobial resistance and infection control (2021)	not collected	Germany	G	G	C	A	A	G	T	G	G	C	G	G	A	T	T	C	C	G	T	A	T	A	G	T	C	A	T	C	A	C	G	A	C	A	T	T	T	T	C	C	G	C	G	A	G
B1285135	PRJNA721097	Papan, C. et al. Antimicrobial resistance and infection control (2021)	not collected	Germany	G	G	C	A	A	G	T	G	G	C	G	G	A	T	T	C	C	G	T	A	T	A	G	T	C	A	T	C	A	C	G	A	C	A	T	T	T	T	C	C	G	C	G	A	G
P7	PRJNA988929	This study	02.02.2021	Germany	G	G	C	A	A	G	T	G	G	C	G	G	A	T	T	C	C	G	T	A	T	A	G	T	C	A	T	C	A	C	G	A	C	A	T	T	T	T	C	C	G	C	G	A	G
P8	PRJNA988929	This study	22.02.2021	Germany	G	G	C	A	A	G	T	G	G	C	G	G	A	T	T	C	C	G	T	A	T	A	G	T	C	A	T	C	A	C	G	A	C	A	T	T	T	T	C	C	G	C	G	A	G
P9	PRJNA988929	This study	06.06.2021	Germany	G	G	C	A	A	G	T	G	G	C	G	G	A	T	T	C	C	G	T	A	T	A	G	T	C	A	T	C	A	C	G	A	C	A	T	T	T	T	C	C	G	C	G	A	G
P10	PRJNA988929	This study	05.07.2021	Germany	G	G	C	A	A	G	T	G	G	C	G	G	A	T	T	C	C	G	T	A	T	A	G	T	C	A	T	C	A	C	G	A	C	A	T	T	T	T	C	C	G	C	G	A	G
P12	PRJNA988929	This study	12.08.2021	Germany	G	G	C	A	A	G	T	G	G	C	G	G	A	T	T	C	C	G	T	A	T	A	G	T	C	A	T	C	A	C	G	A	C	A	T	T	T	T	C	C	G	C	G	A	G
P13	PRJNA988929	This study	12.08.2021	Germany	G	G	C	A	A	G	T	G	G	C	G	G	A	T	T	C	C	G	T	A	T	A	G	T	C	A	T	C	A	C	G	A	C	A	T	T	T	T	C	C	G	C	G	A	G
P1	PRJNA988929	This study	24.01.2020	Germany	G	G	C	A	A	G	T	G	G	C	A	G	A	T	T	C	T	G	T	A	T	A	G	T	C	A	T	C	A	C	G	A	C	A	T	T	T	T	C	C	G	C	G	A	G
P3	PRJNA988929	This study	10.06.2020	Germany	G	G	C	A	A	G	T	G	G	C	A	G	A	T	T	C	T	G	T	A	T	A	G	T	C	A	T	C	A	C	G	A	C	A	T	T	T	T	C	C	G	C	G	A	G
P4	PRJNA988929	This study	01.07.2020	Germany	G	G	C	A	A	G	T	G	G	C	G	G	A	T	T	C	C	G	T	A	T	A	G	T	C	A	T	C	A	C	G	A	C	A	T	T	T	T	C	C	G	C	G	A	G
P5	PRJNA988929	This study	07.07.2020	Germany	G	G	C	A	A	G	T	G	G	C	G	G	A	T	T	C	C	G	T	A	T	A	G	T	C	A	T	C	A	C	G	A	C	A	T	T	T	T	C	C	G	A	G	A	G
P6	PRJNA988929	This study	14.08.2020	Germany	G	G	C	A	A	G	T	G	G	C	G	G	A	T	T	C	C	G	T	A	T	A	G	T	C	A	T	C	A	C	G	A	C	A	T	T	T	T	C	C	G	C	G	A	G
P11	PRJNA988929	This study	23.07.2021	Germany	G	G	C	A	A	G	T	G	G	C	A	G	A	T	T	C	T	G	T	A	T	A	G	T	C	A	T	C	A	C	G	A	C	A	T	T	T	T	C	C	G	C	G	A	G
P2	PRJNA988929	This study	09.04.2020	Germany	G	G	C	A	A	G	T	G	G	C	G	G	A	T	T	C	C	G	T	A	T	A	G	T	C	A	T	C	A	C	G	A	C	A	T	T	T	T	C	C	G	C	G	A	G
P15	PRJNA988929	This study	02.09.2021	Germany	G	G	C	A	A	G	T	G	G	C	G	G	A	T	T	C	C	G	T	A	T	A	G	T	C	A	T	C	A	C	G	A	C	A	T	T	T	T	C	C	G	C	G	A	G
P14	PRJNA988929	This study	29.08.2021	Germany	G	G	C	A	A	G	T	G	G	C	G	G	A	T	T	C	C	G	T	A	T	A	G	T	C	A	T	C	A	C	G	A	C	A	T	T	T	T	C	C	G	C	G	A	G
[truncated: 4,283 more columns]
